# Supplementary material for: Association of the Telomerase Reverse Transcriptase rs10069690 Polymorphism with the Risk, Age at Onset and Prognosis of Triple Negative Breast Cancer
Source: Int J Mol Sci. 2023 Jan 17;24(3):1825. doi: 10.3390/ijms24031825 (PMC9916321; doi:10.3390/ijms24031825)
Supplement: Supplementary file 1 [file ijms-24-01825-s001.zip]

Archive with 4 entries (4 files):
- ijms-2113538-Supplementary-Figure S1.pdf
- ijms-2113538-Supplementary-Figure S2.pdf
- ijms-2113538-Supplementary-Table S1.pdf
- ijms-2113538-Supplementary-Table S2.pdf
